# Supplementary material for: Contrasting patterns of prehistoric human diet and subsistence in northernmost Europe
Source: Sci Rep. 2018 Jan 18;8:1148. doi: 10.1038/s41598-018-19409-8 (PMC5773502; doi:10.1038/s41598-018-19409-8)
Supplement: Supplementary file 2 — Supplementary Table S1 [file 41598_2018_19409_MOESM2_ESM.xlsx]

## Sheet: Supplementary table S1
Sample code	Site	Catalogue number	Lipid concentration (μg/g)	δ13C16:0	δ13C18:0	Δ13C	Lipid composition	Interpretation	C14 dating code	C14 dating (95.4% probability)	Temper material
Coastal agcricultural groups
Risvik Pottery
SÄR23*	Tromsø Sandvika	Ts 13792.6	11.7695								A
SÄR24	Steigen Bø	Ts 3151	637.649	-26.3903	-27.2464	-0.856076	FFA (C12–C18); C16–C22 APAAs; pris; C18, C20?, C22 DHYAs	Aquatic			A
SÄR25	Meløy Solheim Mesøy	Ts 4066	1864.01	-24.5362	-25.8056	-1.26931	FFA (C12–C24); C16–C22 APAAs; pris; C18–C22 DHYAs	Aquatic			A
SÄR26	Træna Røsnesvalen	Ts 4190 a	1029.74	-27.4369	-32.8778	-5.4409	FFA (C8–C24); C18 APAAs; C18–C22 DHYAs	Dairy			A
SÄR27	Hamarøy Uteid	Ts 9736 b	307.417	-26.8844	-32.0175	-5.13313	FFA (C14–C24); C16-C18 APAAs	Dairy			A
SÄR61	Træna Kirkhellaren	Ts 3867 ddd	43.491								A
SÄR62	Træna Kirkhellaren	Ts 3867 ccc	51.0176								A
SÄR63	Træna Kirkhellaren	Ts 4033 5g	298.707	-22.7902	-22.3891	0.401134	FFA (C14–C22); C16–C22 APAAs; phy; C18 DHYAs	Aquatic?	Poz-76518	1620–1440 cal BC (95.4%)	A
SÄR64	Træna Kirkhellaren	Ts 4033 5k	691.703	-26.1406	-32.5664	-6.42576	FFA (C14–C24); C16–C22 APAAs	Dairy, Aquatic?			A
SÄR65	Træna Kirkhellaren	Ts 4033 5h	1545.77	-25.6412	-30.1474	-4.50616	FFA (C14–C20); C16–C22 APAAs; phy; C18 DHYAs	Dairy, Aquatic?			A
SÄR67	Træna Kirkhellaren	Ts 4033 5c	32.8908						Poz-76523	730–690 cal BC (6.5%), 660–640 cal BC (1.2%), 550–390 cal BC (87.7%)	A
SÄR71	Meløy Texmoen	Ts 9916 i	436.396	-23.6969	-21.6291	2.0678	FFA (C12–C22); C16–C22 APAAs	Aquatic?	Poz-76520	825–765 cal BC (95.4%)	A
SÄR72	Meløy Nedre Valla	Ts 12150:3	1003.4	-26.3	-30.1333	-3.83333	FFA (C12–C24); C16–C22 APAAs; C18–C22 DHYAs	Dairy, Aquatic?			A
SÄR73	Bodø Skålbunes	Ts 11945:061	76.7383	-27.6281	-33.9861	-6.35799	FFA (C14–C24); C18 APAAs	Dairy	Poz-76522; Poz-86851	400–540 cal AD (95.4%); 260–280 cal AD (1.9%), 320–440 cal AD (87.8%), 490–530 cal AD (5.5%)	A
Coastal hunter-gatherer groups
Kjelmøy Pottery
SÄR01	Sørvaranger Mestersanden	C 21105/291c	1339.7	-25.3862	-24.0111	1.37514	FFA (C12–C24); C16–C18 APAAs	Other terrestrial?			A
SÄR02	Sørvaranger Mestersanden	C 21105/309d	725.427	-34.0509	-34.155	-0.104063	FFA (C14–C20); C16–C18 APAAs; C18 DHYAs	Other terrestrial?	Ua-50245	350–300 cal BC (10.2%), 210–40 cal BC (85.2%)	A
SÄR04	Sørvaranger Mestersanden	C 21105/278	2429.25	-22.3209	-23.5308	-1.2099	FFA (C12–C20); phy; C18–C22 DHYAs	Aquatic?, Other terrestrial?	Poz-76516	1380–1350 cal BC (2.1), 1300–1050 cal BC (93.3%)	A
SÄR05	Sørvaranger Mestersanden	C 21105/311	1232.67	-24.3344	-23.0506	1.28382	FFA (C12–C20); C16–C20 APAAs; phy, pris; C18–C22 DHYAs	Aquatic	Ua-50246	410–340 cal BC (52.2%), 310–200 cal BC (43.2%)	A
SÄR06	Sørvaranger Mestersanden	UN 169	5140.47	-23.3516	-22.66	0.691562	FFA (C10–C22); C16–C22 APAAs; TMTD, phy, pris?; C18–C22 DHYAs	Aquatic	Ua-50242	750–680 cal BC (16.2%), 670–630 cal BC (5.2%), 590–400 cal BC (74.0%)	A
SÄR07	Sørvaranger Mestersanden	UN 170	1856.32	-22.1456	-21.0028	1.14285	FFA (C12–C20); C16–C22 APAAS; phy; C18–C22 DHYAs	Aquatic	Ua-50243	520–370 cal BC (95.4%)	A
SÄR08	Sørvaranger Mestersanden	UN 172	3935.58	-22.6503	-20.7864	1.86392	FFA (C12–C20:1); C18 APAAs; TMTD, phy, pris?; C18–C22 DHYAs	Aquatic?, Other terrestrial?			A
SÄR09	Sørvaranger Mestersanden	UN 171	1103.35	-24.2759	-24.7606	-0.484618	FFA (C12–C24); C16–C22 APAAs; pris?; C18, C22 DHYAs	Aquatic			A
SÄR21	Sørvaranger Mestersanden	Ts 4373 k	1212.54	-26.7144	-29.5369	-2.82257	FFA (C14–C18); C18 APAAs	Ruminant	Ua-50244	400–340 cal BC (32.0%), 320–200 cal BC (63.4%)	A
SÄR22	Nesseby Mortensnes	Ts 6401:191	3374.32	-23.3091	-24.56	-1.25094	FFA (C12–C20); C16–C22 APAAs; TMTD, phy, pris; C18–C22 DHYAs	Aquatic			A
Mica and shell tempered Ware
SÄR03	Sørvaranger Mestersanden	C 21105/307	5344.47	-23.5481	-22.8447	0.703403	FFA (C14–C20); C18–C20 APAAs; phy, pris; C18–C20 DHYAs	Aquatic			O
SÄR10A	Sørvaranger Mestersanden	UN 191	3093.56	-24.2494	-23.8053	0.444097	FFA (C12–C20:2); C16–C22 APAAs; phy, pris; C18–C22 DHYAs	Aquatic			O
SÄR10B	Sørvaranger Mestersanden	UN 191	6381.5	-23.2931	-22.6706	0.622569	FFA (C12–C22); C16–C22 APAAS; phy, pris; C18–C22 DHYAs	Aquatic			O
SÄR18	Sørvaranger Mestersanden	Ts 6321 ah	2775.25	-23.5587	-23.1139	0.444861	FFA (C14–C22); C16–C22 APAAs; TMTD, phy, pris; C18–C22 DHYAs	Aquatic			O
SÄR19	Sørvaranger Mestersanden	Ts 6321 dh	2506.33	-24.2898	-24.6276	-0.337806	FFA (C12–C22); C16–C22 APAAs; TMTD, phy, pris; C18–C22 DHYAs	Aquatic			O
SÄR20	Sørvaranger Mestersanden	Ts 6321 hh	501.433	-26.2256	-25.1881	1.03757	FFA (C14–C18); TMTD, phy	Other terrestrial?			O
Imitated Textile Ware
SÄR28	Sørøysund Sandbukt Sørøy	Ts 8229 m	1931.17	-23.8244	-23.6575	0.166875	FFA (C14–C22); C16–C22 APAAs; TMTD, phy, pris; C18–C22 DHYAs	Aquatic			A
SÄR29	Sørøysund Sandbukt Sørøy	Ts 8235 bm	1893.06	-22.5706	-25.9375	-3.36687	FFA (C12–C22); C16–C22 APAAs; TMTD, phy, pris; C18–C22 DHYAs	Aquatic, Ruminant?			A
SÄR30	Sørøysund Sandbukt Sørøy	Ts 8226 cr	917.193	-25.5084	-25.0667	0.441771	FFA (C12–C22); C16–C18, C22 APAAs; phy; C18–C22 DHYAs	Aquatic	Ua-50247	1500–1370 cal BC (82.2%), 1350–1300 cal BC (13.4%)	A
SÄR69	Træna Kirkhellaren	Ts 4033 4u	115.456						Poz-76519	1630–1490 cal BC (91.3%), 1480–145 cal BC (4.1%)	A
Interior hunter-gatherer groups
Kjelmøy Pottery
SÄR11	Kautokeino Virdnejávri 106	Ts 8761 La	7218.69	-21.8269	-24.2169	-2.39007	FFA (C14–C20)	Ruminant			A
SÄR12	Kautokeino Virdnejávri 106	Ts 8761 Lp	2430.56	-24.4141	-27.0722	-2.65816	FFA (C14–C20)	Ruminant			A
SÄR13	Kautokeino Virdnejávri 106	Ts 8761 ku	6187.67	-22.4059	-24.8028	-2.39684	FFA (C14–C24)	Ruminant	Poz-76521	780–480 cal BC (95.4%)	A
SÄR14	Kautokeino Virdnejávri 106	Ts 8761 Lw	7588.15	-22.9319	-26.0589	-3.12701	FFA (C14–C22); C18 APAAs	Ruminant			A
SÄR16	Kautokeino Virdnejávri 106	Ts 8761 LL	553.527	-31.7772	-27.0933	4.68385	FFA (C14–C26); C18, C22 DHYAs				A
SÄR17	Kautokeino Virdnejávri 106	Ts 8761 Lf	3433.39	-22.4909	-25.1669	-2.67601	FFA (C14–C22); C16–C20 APAAs	Ruminant	Ua-50248	1420–1230 (95.4%)	A
Sär 2 Ware from inland Finland
SÄR31	Utsjoki Guatniljärvi	KM 13289:2	3438.31	-21.4444	-23.8844	-2.44007	FFA (C14–C20); C16–C18 APAAs; C18 DHYAs	Ruminant	Hela-35	210 cal BC–130 cal AD (95.4%)	A
SÄR35	Suomussalmi Kalmosärkkä S	KM 14829:269	139.599	-27.83	-29.1042	-1.27417	FFA (C14–C20)	Ruminant			A
SÄR36	Suomussalmi Kalmosärkkä S	KM 14829:353	153.148	-29.4131	-28.3125	1.10063	FFA (C12–C20); C16–C22 APAAs; C18 DHYAs	Aquatic?, Other terrestrial?	Poz-76482	410–340 cal BC (49.0%), 310–200 cal BC (46.4%)	A
SÄR37	Suomussalmi Kalmosärkkä N	KM 14830:1569	906.073	-28.8978	-30.1333	-1.23552	FFA (C12–C24); C18–C20 APAAs; phy; C18 DHYAs	Other terrestrial?, Ruminant?			A
SÄR38	Suomussalmi Kalmosärkkä N	KM 14830:1261	121.342	-28.9934	-29.7903	-0.79684	FFA (C14–C20); C16–C20 APAAs	Aquatic?, Other terrestrial?	Poz-76514	740–680 cal BC (7.7%), 670–640 cal BC (1.8%), 550–390 cal BC (85.9%)	A
SÄR39	Suomussalmi Kalmosärkkä N	KM 14830:344	291.795	-29.4556	-29.5844	-0.128819	FFA (C14–C22); C18 DHYAs	Other terrestrial?	Poz-76513	360–160 cal BC (95.4%)	A
SÄR43	Kemijärvi Neitilä 4	KM 16553:180	5046.1	-31.1716	-32.3658	-1.19427	FFA (C14–C22); C16–C22 APAAs; TMTD, phy	Aquatic, Ruminant?	Poz-76607	360–280 cal BC (25.4%), 240–50 (70.0%)	A
SÄR45	Suomussalmi Kalmosärkkä N	KM 14830:1618	183.189	-28.3984	-28.4761	-0.0776736	FFA (C14–C20); C18 DHYAs	Other terrestrial?			O
SÄR47	Suomussalmi Kalmosärkkä N	KM 14830: 671, 1013	437.364								O
SÄR48	Suomussalmi Kalmosärkkä N	KM 14830:1014	85.5104	-25.8378	-27.3203	-1.48247	FFA (C14–C23); C18 DHYAs	Ruminant			O
SÄR49	Suomussalmi Kalmosärkkä N	KM 14830:926	680.097	-25.8378	-26.7767	-0.938854	FFA (C14–C18)	Other terrestrial?, Ruminant?			O
SÄR51	Suomussalmi Kalmosärkkä N	KM 14830:45	287.852	-25.705	-26.2278	-0.522778	FFA (C14–C18); C18 APAAs	Other terrestrial?, Ruminant?			O
SÄR53	Suomussalmi Kellolaisten Tuli	KM 14831:1414	423.647	-30.4384	-31.9753	-1.53684	FFA (C14–C24); C20 APAAs; C18 DHYAs	Ruminant			O
SÄR54	Suomussalmi Kellolaisten Tuli	KM 14831:1352	430.377								O
SÄR56	Suomussalmi Kellolaisten Tuli	KM 14831:1304	307.801								O
SÄR57	Kemijärvi Neitilä 4	KM 15671:447	217.703								O
SÄR59	Suomussalmi Kellolaisten Tuli	KM 14831:406	937.646								O
SÄR60	Suomussalmi Kalmosärkkä N	KM 14830:782	406.499								O
